# Supplementary material for: Protective effects of pentoxifylline against chlorine-induced acute lung injury in rats
Source: BMC Pharmacol Toxicol. 2023 Feb 27;24:12. doi: 10.1186/s40360-023-00645-2 (PMC9969370; doi:10.1186/s40360-023-00645-2)
Supplement: Supplementary file 1 — Additional file 1. [file 40360_2023_645_MOESM1_ESM.zip]

Archive with 10 entries (10 files):
- Figure S1.TIF
- Figure S10.TIF
- Figure S2.TIF
- Figure S3.TIF
- Figure S4.TIF
- Figure S5.TIF
- Figure S6.TIF
- Figure S7.TIF
- Figure S8.TIF
- Figure S9.TIF
